# Supplementary material for: Bug Wars: Artificial Intelligence Strikes Back in Sepsis Management
Source: Diagnostics (Basel). 2025 Jul 28;15(15):1890. doi: 10.3390/diagnostics15151890 (PMC12345688; doi:10.3390/diagnostics15151890)
Supplement: Supplementary file 1 [file diagnostics-15-01890-s001.zip]

Archive with 1 entries (1 files):
- diagnostics-3696098-supplementary.xlsx
