# Supplementary material for: Bug Wars: Artificial Intelligence Strikes Back in Sepsis Management
Source: Diagnostics (Basel). 2025 Jul 28;15(15):1890. doi: 10.3390/diagnostics15151890 (PMC12345688; doi:10.3390/diagnostics15151890)
Supplement: Supplementary file 1 [file diagnostics-15-01890-s001.zip › diagnostics-3696098-supplementary.xlsx]

## Sheet: QUADAS-2 Assessment
Study ID	PS: Consecutive/random sample enrolled?	PS: Case-control design avoided?	PS: Avoided inappropriate exclusions?	PS: Overall risk of bias	PS: Concern about patient applicability?	IT: Index test interpreted blind to reference?	IT: Threshold pre-specified?	IT: Overall risk of bias	IT: Concern about index test applicability?	RS: Reference correctly classifies condition?	RS: Reference interpreted blind to index?	RS: Overall risk of bias	RS: Concern about reference applicability?	FT: Interval between index & reference appropriate?	FT: All patients received reference standard?	FT: Same reference for all patients?	FT: All patients included in analysis?	FT: Overall risk of bias	JBI RISK SCORE (%)	Quality Category
Li et. al	Yes	Yes	Yes	LOW	LOW	Unclear	Unclear	LOW	LOW	Yes	Yes	LOW	LOW	Yes	Yes	Yes	No	LOW	9/10 = 90%	Excellent
Nemati et.al	Unclear	Yes	Unclear	LOW	LOW	Yes	Unclear	LOW	LOW	Yes	Unclear	LOW	LOW	Yes	Yes	Yes	Unclear	UNCLEAR	10/10 = 100%	Excellent
Moor et.al	Yes	Yes	Unclear	LOW	LOW	Yes	Yes	LOW	LOW	Yes	Yes	LOW	LOW	Yes	Yes	Yes	No	LOW	8/11 = 73%	Moderate
Taneja et.al	Yes	Yes	Yes	LOW	LOW	No	No	HIGH	LOW	Yes	Unclear	UNCLEAR	LOW	Yes	Yes	Yes	Yes	LOW	8/11 = 73%	Moderate
Taneja et.al (2021)	Yes	Yes	Yes	LOW	LOW	Yes	Yes	LOW	LOW	Unclear	Yes	UNCLEAR	LOW	Yes	Yes	Yes	Yes	LOW	10/11=91%	Excellent
Shimabukuro et.al	Yes	Yes	Yes	LOW	HIGH	No	Yes	HIGH	LOW	Yes	No	HIGH	LOW	Yes	Yes	Yes	Yes	LOW	7/11=63,6%	Fair
Li J et.al	Yes	Yes	Yes	LOW	LOW	Yes	Unclear	UNCLEAR	LOW	Yes	Yes	LOW	LOW	Yes	Yes	Yes	Yes	LOW	10.5/11=95.5%	Excellent
Boussina et.al	Yes	Yes	Yes	LOW	LOW	Yes	Yes	LOW	LOW	Yes	Unclear	LOW	LOW	Yes	Yes	Yes	Yes	LOW	8/11 = 73%	Moderate
Langley et.al	Yes	Yes	Yes	LOW	LOW	Yes	No	HIGH	LOW	Yes	Yes	LOW	LOW	Yes	Yes	Yes	Unclear	UNCLEAR	6/11=55%	Low/High risk
Liu VX et.al	Yes	Yes	Unclear	LOW	LOW	Unclear	Yes	LOW	LOW	Yes	Unclear	LOW	LOW	Yes	Yes	Yes	Yes	LOW	11/11=100% (jbi cohort)	Excellent
Nachtigall et.al	Yes	Yes	Yes	LOW	LOW	No	Yes	HIGH	LOW	Yes	No	LOW	LOW	Yes	Yes	Yes	Yes	LOW	10/11=91%	Excellent
Conwill et.al	Unclear	Yes	Unclear	UNCLEAR	LOW	Unclear	Unclear	UNCLEAR	LOW	Yes	Unclear	UNCLEAR	LOW	Yes	Yes	Yes	Unclear	LOW	2.5/9=28%	Low/High risk
Jana et.al	Yes	Yes	Yes	LOW	HIGH	Yes	Yes	LOW	LOW	Yes	Yes	LOW	LOW	Yes	Yes	Yes	Yes	LOW	15/17=88%	Good
Lewin-Epstein et.al	Yes	Yes	Yes	LOW	LOW	Yes	Yes	LOW	LOW	Yes	Yes	LOW	LOW	Yes	Yes	Yes	Yes	LOW	13/13=100%	Excellent
Yuan Q et.al	Yes	Yes	Yes	LOW	LOW	Yes	Yes	LOW	LOW	Yes	Yes	LOW	LOW	Yes	Yes	Yes	Yes	LOW	11/11=100%	Excellent
Pan S et.al	Yes	Yes	Yes	LOW	HIGH	Unclear	Yes	UNCLEAR	LOW	Yes	Yes	LOW	LOW	Yes	Yes	Yes	Yes	LOW	10/11=91%	Excellent
Ozdede et.al	Yes	Yes	Yes	LOW	LOW	No	Yes	HIGH	LOW	Yes	Yes	LOW	LOW	Yes	Yes	Yes	Yes	LOW	8/11=73%	Moderate
Paul M et.al	Yes	Yes	Yes	LOW	LOW	Unclear	Yes	LOW	LOW	Yes	Yes	LOW	LOW	Yes	Unclear	Yes	Yes	UNCLEAR	8/10=80%	Good
Paul M (2006) et.al	Yes	Yes	Yes	LOW	LOW	Yes	No	HIGH	LOW	Yes	Yes	LOW	LOW	Yes	Yes	Yes	Yes	LOW	10/11=91%	Excellent
Zhang J et.al	Yes	Yes	Yes	LOW	LOW	Unclear	No	HIGH	LOW	Yes	Unclear	UNCLEAR	LOW	Yes	Yes	Yes	Yes	LOW	7/10=70%	Moderate
Madden Gr et.al	Yes	Yes	Yes	LOW	LOW	Yes	No	LOW	LOW	Yes	Yes	LOW	LOW	Yes	Yes	Yes	Yes	LOW	9/10=90%	Excellent
Barton et.al	Yes	Yes	Yes	LOW	LOW	Yes	Unclear	LOW	LOW	Yes	Yes	LOW	LOW	Yes	Yes	Yes	Yes	LOW	10/11=91%	Excellent
Sadasivuni et.al	No	Yes	Unclear	HIGH	HIGH	Unclear	Yes	UNCLEAR	LOW	Yes	Yes	LOW	LOW	Yes	Yes	Yes	Unclear	LOW	6-10=60%	Fair
Gao et.al	Yes	No	Yes	LOW	LOW	Yes	Yes	LOW	LOW	Yes	Unclear	LOW	LOW	Yes	Yes	Yes	No	LOW	6.5/10=65%	Fair
Sakagianni et.al	Yes	No	Yes	HIGH	LOW	No	Unclear	LOW	LOW	Yes	Yes	LOW	LOW	Yes	Yes	Yes	Yes	LOW	6/10=60%	Fair
Li X et.al	Unclear	Yes	Unclear	UNCLEAR	LOW	Unclear	Yes	UNCLEAR	LOW	Yes	Unclear	LOW	LOW	Yes	Yes	Yes	Unclear	LOW	4/11=36.4%	Low/High risk
Ji et.al	Yes	Yes	Yes	LOW	LOW	Unclear	Yes	LOW	LOW	Yes	Unclear	LOW	LOW	Yes	Yes	Yes	Yes	LOW	8/10=80%	Good
Zhao et.al	Yes	Yes	Yes	LOW	LOW	Yes	No	HIGH	LOW	Yes	Yes	LOW	LOW	Yes	Yes	Yes	Yes	LOW	11/13=85%	Good
Campagner et.al	Yes	Yes	Yes	LOW	LOW	Yes	Yes	LOW	LOW	Yes	Unclear	UNCLEAR	LOW	Yes	Yes	No	Yes	LOW	8/11=73%	Moderate
Persson et.al	Yes	Yes	Yes	LOW	LOW	Yes	Yes	LOW	LOW	Yes	Unclear	UNCLEAR	LOW	Yes	Yes	Yes	No	LOW	8/10=80	Good
Shi et.al	Yes	Yes	Yes	LOW	LOW	Yes	Unclear	LOW	LOW	Yes	Yes	LOW	LOW	Yes	Yes	Yes	Yes	LOW	11/12=92%	Excellent
Zhang G et.al	Yes	Yes	Yes	LOW	LOW	Unclear	Yes	LOW	LOW	Yes	Yes	LOW	LOW	Yes	Yes	Yes	Yes	LOW	9/10=90%	Excellent
Zheng L et.al	No	No	Yes	HIGH	LOW	Unclear	No	LOW	LOW	Yes	Yes	LOW	LOW	Yes	Yes	Yes	Unclear	LOW	6/10=60%	Fair
Wernly et.al	Yes	Yes	Yes	LOW	LOW	No	Unclear	HIGH	LOW	Yes	Yes	LOW	LOW	Yes	Yes	Yes	No	HIGH	8/11=73%	Moderate
Pappada et.al	Yes	Yes	Yes	LOW	LOW	Yes	No	HIGH	LOW	Yes	Yes	LOW	LOW	Yes	Yes	Yes	Yes	LOW	9/10=90%	Excellent
Sun B et.al	Yes	Yes	Yes	LOW	LOW	Unclear	Yes	LOW	LOW	Yes	Yes	LOW	LOW	Yes	Yes	Yes	Yes	LOW	10/11=91%	Excellent
Li K et.al	Yes	Yes	Yes	LOW	HIGH	No	Unclear	HIGH	LOW	Yes	Yes	LOW	LOW	Yes	Yes	Yes	Yes	LOW	7/10=70%	Moderate
She H et.al	Yes	No	Yes	HIGH	LOW	Unclear	No	HIGH	LOW	Yes	Yes	LOW	LOW	Yes	Yes	Yes	Yes	LOW	7/10=70%	Moderate
Van Doorn WPTM et.al	Yes	Yes	Unclear	LOW	LOW	Yes	Yes	LOW	LOW	Yes	Yes	LOW	LOW	Yes	Yes	Yes	Yes	LOW	10/11=91%	Excellent
Kijpaisalratana N et.al	Yes	Yes	Yes	LOW	LOW	Yes	Yes	LOW	LOW	Yes	Unclear	UNCLEAR	UNCLEAR	Yes	Yes	Yes	Yes	LOW	9/10=90%	Excellent
Mooney et.al	No	No	Yes	HIGH	LOW	Unclear	No	HIGH	LOW	Yes	Unclear	LOW	LOW	Yes	Yes	Yes	Yes	LOW	6-10=60	Fair
Tan et.al	Yes	Yes	Yes	LOW	LOW	Unclear	Yes	LOW	LOW	Yes	Yes	LOW	LOW	Yes	Yes	Yes	Yes	LOW	9/10=90%	Excellent
Shi J et.al	Yes	Yes	Yes	LOW	LOW	Yes	Unclear	UNCLEAR	LOW	Yes	Yes	LOW	LOW	Yes	Yes	Yes	Yes	LOW	10/11=91%	Excellent
Liu G et.al	Yes	Yes	Yes	LOW	LOW	Yes	Yes	LOW	LOW	Yes	Yes	LOW	LOW	Yes	Yes	Yes	Yes	LOW	10/10=100%	Excellent
Park SW et.al	Yes	Yes	Yes	LOW	LOW	Unclear	Yes	UNCLEAR	LOW	Yes	Yes	LOW	LOW	Yes	Yes	Yes	Unclear	LOW	13/16=81.25%	Good
Chen et.al	Yes	Yes	Yes	LOW	LOW	Yes	No	HIGH	LOW	Yes	Yes	LOW	LOW	Yes	Yes	Yes	Yes	LOW	13/13=100%	Excellent
Pan X et.al	Yes	Yes	Unclear	LOW	LOW	Yes	No	HIGH	LOW	Yes	Yes	LOW	LOW	Yes	Yes	Yes	Yes	LOW	8.5/10=85%	Good
JBI ONLY ASSESMENT
Husabo et.al																			8/8=100%	Excellent
Neilson et.al																			8/10=80% (jbi case series)	Good
Lesprit et.al																			11/13=85%	Good
Wilmon et.al																			7/9=78%	Moderate
Moehring et.al																			9/13=69%	Fair
Moehring (2023) et.al																			11/13=85%	Good
Marko B et.al																			8/9=89%	Excellent
